# Supplementary material for: Review on natural products databases: where to find data in 2020
Source: J Cheminform. 2020 Apr 3;12:20. doi: 10.1186/s13321-020-00424-9 (PMC7118820; doi:10.1186/s13321-020-00424-9)
Supplement: Supplementary file 1 — Additional file 1. Overlap (in percent) of compound content between open natural products databases. [file 13321_2020_424_MOESM1_ESM.xlsx]

## Sheet: db_sim_mat
	afrocancer	afrodb	afromalariadb	analyticon_np	biofacquim	bitterdb	carotenoids	chebi_np	chembl_np	chemspider_np	cmaup	conmednp	drugbank_np	etm	foodb	gnps	him	hit	ibs_np	indofinechemical_np	inflamnat	inpacdb	knapsack	lichendatabase	mitishamba	nanpdb	nci	npact	npass	npatlas	npcare	npedia	nubbedb	p-anapl	phenolexplorer	pubchem_np	respect	sancdb	specsnp	spektraris	streptomedb	supernatural2	swmd	tcmdb_taiwan	tcmid	tipdb	tppt	uefs	unpd
afrocancer	100.0	6.81	7.55	0.64	2019-05-04	1.22	0.0	0.41	0.11	0.35	0.34	6.77	0.13	2.23	0.23	0.47	1.19	4.39	0.02	3.57	2.36	6.45	0.23	0.0	2019-09-02	0.54	1.44	1.84	0.38	0.01	2.41	0.16	2019-03-02	5.39	1.74	0.68	0.23	1.61	2.28	0.0	0.06	0.06	0.24	0.18	0.46	0.76	1.45	3.18	0.1
afrodb	16.67	100.0	24.53	2019-11-01	5.0	2.91	0.09	0.85	0.0	0.74	0.66	6.67	0.27	3.18	0.44	0.89	2.38	6.87	0.04	8.93	5.25	15.32	0.57	0.06	7.17	1.17	2.39	2019-07-04	0.76	0.03	4.23	0.4	3.34	10.78	3.25	2019-05-01	0.46	5.46	2019-09-03	0.0	0.17	0.11	0.47	0.34	0.8	1.39	2.34	3.58	0.2
afromalariadb	5.13	6.81	100.0	0.41	2019-09-01	0.46	0.0	0.28	0.16	0.3	0.26	3.72	0.08	0.84	0.17	0.28	0.32	2019-01-02	0.01	3.57	1.45	3.23	0.24	0.06	3.18	0.44	0.96	1.21	0.28	0.01	2019-09-01	0.1	0.99	2.79	0.58	0.31	0.13	2.41	0.94	0.0	0.05	0.05	0.0	0.12	0.34	0.52	0.32	1.99	0.08
analyticon_np	8.46	5.97	7.92	100.0	15.71	2019-08-12	0.6	2019-02-05	1.84	2019-09-02	4.63	5.81	1.59	13.31	3.67	26.87	12.61	28.44	0.22	28.57	2019-01-23	32.26	4.14	0.23	9.89	5.99	2019-05-10	13.54	4.62	2.36	18.76	2019-04-03	10.65	14.87	18.68	9.24	1.95	2019-01-06	12.62	0.81	1.62	2019-04-01	0.24	2.27	5.79	2019-05-07	13.33	9.15	1.38
biofacquim	4.36	2019-02-02	2019-02-03	1.28	100.0	1.68	0.0	0.63	0.11	0.39	0.47	2019-06-01	0.26	2.45	0.38	0.76	2.14	5.73	0.03	5.36	2019-08-03	8.87	0.42	0.12	2019-09-03	0.86	2019-02-01	2.23	0.62	0.25	3.65	0.32	2.48	5.76	3.13	1.13	0.46	2019-12-01	2019-01-02	0.0	0.19	0.08	0.24	0.23	0.65	0.95	1.58	2.78	0.14
bitterdb	2019-05-02	1.99	1.13	1.53	2.62	100.0	0.17	1.35	2.26	0.74	0.87	2019-09-01	2.55	4.68	2019-11-01	2.27	5.23	12.21	0.13	10.71	2019-07-05	16.94	0.57	0.17	2.63	2019-02-01	5.74	2019-07-04	0.9	0.07	4.89	2019-08-01	2019-12-02	2019-02-05	6.96	2019-03-03	0.92	1.93	2019-03-04	0.0	0.51	0.11	0.0	0.37	2019-01-01	1.25	5.75	2.39	0.15
carotenoids	0.0	0.1	0.0	0.14	0.0	0.31	100.0	0.81	0.32	2019-07-09	0.35	0.0	0.15	1.62	0.94	0.22	0.48	1.15	0.01	0.0	0.18	4.84	1.52	0.0	0.09	0.19	0.0	0.64	0.16	0.29	0.51	0.12	0.09	0.19	0.0	0.14	0.13	0.16	0.0	0.0	0.14	0.17	0.47	0.16	0.47	0.95	0.25	0.4	0.27
chebi_np	16.67	13.94	2019-06-16	15.35	23.57	32.42	2019-09-10	100.0	9.27	9.95	13.87	11.64	2019-11-10	43.9	2019-07-20	15.84	26.96	67.37	0.73	57.14	35.14	70.97	13.82	0.29	2019-06-20	10.99	38.52	2019-09-30	17.49	6.49	37.08	7.61	21.67	24.35	33.53	16.69	2019-06-11	19.58	22.15	2.42	7.76	2.73	2019-02-05	6.13	2019-03-16	20.89	47.13	21.27	3.93
chembl_np	0.51	0.0	1.13	0.68	0.48	6.57	0.51	2019-12-01	100.0	2019-06-01	0.47	0.22	7.69	2.17	0.65	2019-11-03	2019-07-02	6.87	0.24	5.36	0.72	2019-01-12	0.36	0.06	0.27	0.18	8.37	1.59	0.78	0.26	1.97	2.46	0.32	2019-03-01	0.46	2.13	0.8	0.8	2019-09-03	0.4	1.43	0.14	0.24	0.16	0.48	0.36	1.77	0.4	0.14
chemspider_np	8.72	7.55	10.94	5.48	2019-05-09	2019-01-11	75.21	6.15	5.42	100.0	2.88	2019-03-04	3.77	12.76	3.96	4.73	12.21	2019-07-18	0.19	14.29	9.96	31.45	6.47	0.12	7.17	3.22	2019-07-15	8.33	2019-04-05	2019-12-07	11.61	8.46	22.26	12.64	38.4	5.87	3.34	88.44	5.91	0.4	53.76	2019-02-01	2019-07-03	1.28	3.47	2019-09-04	5.87	7.36	1.76
cmaup	2019-05-22	17.51	24.91	22.83	28.57	33.64	7.67	22.36	6.32	7.51	100.0	17.42	6.34	50.36	16.13	15.37	29.82	67.37	0.78	53.57	41.49	75.0	17.21	0.75	26.77	2019-01-16	32.3	40.75	2019-05-26	3.26	46.42	6.13	27.67	2019-07-27	37.59	18.96	7.34	2019-01-19	25.23	30.24	3.69	4.98	2019-11-11	14.61	37.17	32.83	46.94	25.84	8.17
conmednp	54.1	2019-08-21	43.77	3.52	2019-09-11	2019-02-05	0.0	2.31	0.37	1.38	2.14	100.0	0.74	8.36	1.43	2.44	5.71	13.36	0.08	14.29	9.24	23.39	2019-01-02	0.12	11.25	2.65	3.59	9.22	2.14	0.12	8.54	0.81	2019-08-08	21.19	8.82	3.0	2019-03-01	2019-01-04	6.44	0.0	0.44	0.4	0.47	2019-01-01	2.65	2019-03-04	3.85	11.33	0.7
drugbank_np	2019-08-03	2.52	2.64	2.76	5.48	34.86	2019-11-01	5.75	36.23	3.46	2.23	2019-12-02	100.0	2019-01-16	4.41	12.72	2019-02-09	30.53	0.46	33.93	8.88	34.68	2.56	0.17	4.36	2019-09-01	18.18	2019-06-07	3.49	0.8	9.34	6.24	3.25	8.18	2019-12-08	9.35	2019-03-07	3.37	6.17	0.4	4.15	0.49	0.71	0.9	2.77	2019-03-03	6.82	5.17	0.56
etm	10.26	5.97	5.66	4.64	10.48	12.84	2.47	2019-01-05	2019-05-02	2.35	3.56	4.81	3.23	100.0	4.37	2019-09-03	2019-01-11	33.78	0.25	26.79	14.13	39.52	2019-05-03	0.17	11.89	2019-05-05	6.94	11.32	2.82	0.26	11.82	1.61	10.43	2019-08-15	14.85	2019-04-06	4.45	2019-01-04	6.71	0.0	1.65	0.41	1.65	1.76	2019-04-05	7.45	12.95	12.72	0.64
foodb	14.36	2019-11-11	15.47	17.27	2019-09-21	41.13	19.42	31.85	8.32	9.84	2019-04-15	2019-01-11	11.94	58.94	100.0	18.49	28.55	61.64	0.75	41.07	31.88	65.32	2019-03-14	0.35	20.42	12.31	18.42	26.89	12.66	2.72	30.15	6.83	22.66	23.79	76.1	17.54	12.92	8.99	2019-07-15	0.81	4.44	4.33	2.36	2019-11-07	18.97	23.53	33.92	20.28	5.19
gnps	9.23	7.13	7.92	39.77	13.81	26.45	1.45	7.67	12.48	2019-07-03	4.62	5.97	10.83	16.55	5.82	100.0	2019-07-15	37.6	1.24	46.43	20.47	38.71	2019-09-04	0.29	9.62	5.47	20.57	13.99	5.43	2.17	19.71	6.18	10.16	15.61	2019-03-19	28.71	4.47	2019-01-06	2019-09-14	3.23	2.81	1.13	0.71	2.13	2019-04-06	7.24	13.96	8.55	1.35
him	3.85	3.14	1.51	2019-09-03	6.43	2019-09-10	0.51	2.16	1.79	1.58	1.48	2.31	2019-03-01	2019-08-07	1.49	2019-06-02	100.0	27.48	0.17	35.71	10.87	31.45	2019-05-01	0.12	4.99	1.68	7.42	8.14	2019-04-01	0.13	10.15	0.87	4.38	8.92	15.66	2019-08-04	1.51	3.37	6.71	0.4	0.51	0.17	0.47	0.7	1.97	2.59	8.53	4.57	0.27
hit	2019-09-05	3.77	4.15	2.89	7.14	9.79	0.51	2.24	2019-09-01	2019-01-01	1.39	2.25	1.79	9.86	1.33	2.59	11.42	100.0	0.16	32.14	15.22	44.35	2019-09-01	0.12	2019-08-05	1.96	6.94	8.84	1.35	0.11	11.24	0.95	4.51	9.29	9.16	4.34	1.85	3.21	5.37	0.4	0.39	0.13	0.0	0.72	2019-06-02	2.82	2019-09-07	5.37	0.21
ibs_np	4.36	2.73	2.64	2.86	5.48	2019-03-13	0.6	3.16	8.69	1.36	2019-01-02	1.86	2019-05-03	9.69	2.13	11.13	2019-02-09	2019-08-20	100.0	21.43	8.33	24.19	1.36	0.35	4.26	2.53	12.68	7.31	2.24	0.27	7.15	11.28	3.97	6.51	2019-08-05	32.36	2.71	3.53	12.75	1.21	2019-09-01	8.45	0.47	0.96	2.71	2.99	12.57	4.97	0.53
indofinechemical_np	0.51	0.52	0.75	0.31	0.71	0.92	0.0	0.2	0.16	0.08	0.12	0.26	0.21	0.84	0.09	0.34	1.59	3.44	0.02	100.0	2019-08-03	6.45	0.06	0.0	0.64	0.12	2019-02-01	0.95	0.11	0.01	2019-02-01	0.14	0.45	2019-12-01	0.58	0.51	0.08	0.0	1.21	0.0	0.03	0.01	0.0	0.06	0.2	0.23	0.44	0.8	0.02
inflamnat	3.33	2019-04-03	2019-02-03	2.47	5.0	4.28	0.09	1.23	0.21	0.57	0.9	1.64	0.55	4.35	0.73	1.48	4.76	2019-03-16	0.07	30.36	100.0	25.81	0.85	0.0	2.99	1.21	3.35	6.23	0.99	0.1	2019-01-08	0.51	2.93	6.13	5.68	2019-01-02	0.69	1.44	2019-09-03	0.0	0.22	0.12	0.24	0.44	2019-02-01	1.74	2019-11-04	2.78	0.19
inpacdb	2019-05-02	1.99	1.51	0.78	2.62	3.21	0.51	0.56	0.79	0.4	0.37	0.93	0.48	2.73	0.33	0.63	2019-09-03	2019-05-10	0.04	14.29	2019-08-05	100.0	0.27	0.0	2.18	0.69	2.39	4.13	0.31	0.01	3.87	0.29	1.58	2019-02-05	2019-06-03	1.13	0.55	1.44	2.28	0.0	0.14	0.03	0.0	0.17	0.52	0.72	2.53	2.39	0.05
knapsack	6.15	6.18	9.43	8.26	10.24	2019-02-09	13.29	2019-02-09	1.95	6.82	6.96	6.93	2.94	17.44	2019-06-06	5.51	8.56	21.37	0.2	10.71	15.76	22.58	100.0	0.06	2019-08-10	5.97	11.24	2019-03-14	7.33	4.76	14.89	5.17	10.29	12.45	16.13	6.49	3.78	7.54	6.17	2.82	2019-05-05	2019-11-02	5.44	2019-07-03	8.77	17.14	13.14	6.76	3.52
lichendatabase	0.0	0.1	0.38	0.08	0.48	0.46	0.0	0.03	0.05	0.02	0.05	0.06	0.03	0.17	0.02	0.07	0.16	0.38	0.01	0.0	0.0	0.0	0.01	100.0	0.18	0.01	0.72	0.06	0.13	0.11	0.15	0.21	0.0	0.0	0.0	0.28	0.02	0.0	0.27	0.0	0.02	0.02	0.0	0.04	0.09	0.03	0.06	0.0	0.04
mitishamba	8.21	8.28	13.21	2019-12-02	2019-01-08	4.43	0.09	1.44	0.16	0.81	1.16	3.98	0.54	2019-03-07	0.93	1.39	4.36	10.69	0.07	2019-05-12	5.98	19.35	1.16	0.12	100.0	2.24	1.67	6.36	2019-11-01	0.1	5.77	0.52	5.55	8.55	5.45	1.84	0.82	3.53	3.49	0.0	0.37	0.19	0.47	0.6	1.69	2.76	2019-08-04	7.55	0.31
nanpdb	9.49	8.39	11.32	7.95	2019-05-14	2019-07-10	2019-11-01	4.77	0.63	2.26	4.34	5.81	1.45	19.22	3.47	4.91	2019-12-09	25.57	0.25	14.29	2019-04-15	37.9	3.97	0.06	13.88	100.0	7.89	12.84	3.99	0.87	14.45	1.47	11.87	13.94	17.87	5.41	2019-02-02	8.51	7.38	0.0	1.0	0.82	3.55	2019-01-02	5.69	7.57	15.41	13.52	1.36
nci	1.54	2019-05-01	1.51	0.82	1.19	3.67	0.0	2019-02-01	1.84	0.65	0.53	0.48	0.85	1.62	0.32	1.13	2.46	5.53	0.08	8.93	2.54	2019-06-08	0.46	0.17	0.64	0.48	100.0	2.29	0.66	0.25	3.28	0.94	0.86	2.79	2019-04-01	3.32	0.4	2019-12-01	2019-03-04	0.4	0.8	0.09	0.0	0.26	0.59	0.85	2019-06-03	1.39	0.15
npact	7.44	7.76	7.17	4.14	8.33	11.31	0.85	2019-09-03	1.32	1.35	2.53	4.65	1.24	9.92	1.75	2.89	10.15	26.53	0.17	26.79	17.75	52.42	2.19	0.06	2019-07-09	2.96	8.61	100.0	2019-02-03	0.14	20.22	1.14	7.77	11.34	11.72	3.77	1.49	4.17	6.58	1.21	0.56	0.35	0.47	1.34	3.63	4.53	10.42	7.36	0.56
npass	30.26	24.63	32.08	27.71	45.71	42.35	2019-09-04	34.3	12.64	15.99	31.69	21.17	2019-03-12	48.41	16.13	22.0	34.34	79.39	2019-01-01	58.93	55.25	77.42	2019-03-22	2.37	31.22	2019-02-18	48.8	59.25	100.0	2019-07-15	75.47	2019-08-12	33.72	34.39	36.43	2019-08-27	10.28	39.81	30.87	20.16	2019-01-14	5.51	2019-04-23	2019-01-11	28.76	31.71	45.55	28.43	9.95
npatlas	0.77	0.73	1.13	9.17	12.14	2.14	4.94	8.26	2.74	14.66	2.57	0.8	1.79	2019-09-02	2.25	2019-07-05	2019-06-02	2019-02-04	0.08	3.57	3.62	2.42	9.28	1.33	1.91	2.56	2019-02-12	1.84	10.19	100.0	6.57	14.66	4.42	1.67	1.62	3.94	0.5	2019-12-01	2019-07-01	0.4	20.78	2.71	3.78	1.0	2.26	1.25	2019-02-01	1.19	5.49
npcare	8.46	2019-08-06	5.66	4.99	2019-09-11	10.24	0.6	3.23	1.42	1.63	2.51	3.75	1.43	2019-03-09	1.71	3.54	2019-02-11	29.39	0.14	25.0	2019-11-20	42.74	1.99	0.12	7.17	2019-09-02	10.77	17.61	3.35	0.45	100.0	1.34	6.73	11.71	12.18	4.19	2019-02-01	5.46	6.98	1.61	0.75	0.35	1.18	1.13	3.21	4.19	9.92	5.77	0.55
npedia	7.44	7.55	6.79	10.65	13.57	29.66	1.79	8.71	23.38	15.66	4.36	4.68	12.56	16.16	2019-08-05	14.62	12.45	32.82	2.97	44.64	16.49	42.74	2019-07-09	2.14	8.53	3.88	40.67	2019-03-13	2019-05-07	13.19	17.66	100.0	7.86	2019-08-15	10.56	16.52	4.34	9.15	12.62	7.26	21.53	2.79	5.44	2019-08-01	4.49	5.78	12.57	10.14	4.0
nubbedb	11.54	7.76	2019-03-08	4.59	2019-01-13	7.19	0.17	2019-05-03	0.37	2019-07-05	2.42	5.74	0.8	12.87	2019-07-02	2.95	7.69	2019-08-19	0.13	17.86	11.78	28.23	2.22	0.0	11.16	3.85	4.55	10.93	2.42	0.49	10.88	0.97	100.0	12.45	9.98	4.31	2019-03-01	4.49	9.26	0.0	0.61	0.44	1.65	1.17	3.23	5.24	2019-01-07	13.52	0.71
p-anapl	7.44	2019-08-06	5.66	1.55	7.38	4.28	0.09	0.83	0.37	0.7	0.59	3.66	0.49	4.74	0.53	2019-01-01	3.81	9.54	0.05	10.71	5.98	21.77	0.65	0.0	4.17	2019-01-01	3.59	3.88	0.6	0.04	2019-06-04	0.47	2019-02-03	100.0	5.22	1.76	0.69	4.49	2019-09-03	0.4	0.19	0.08	0.24	0.32	0.83	1.34	2019-03-03	4.77	0.14
phenolexplorer	3.85	2.94	1.89	3.13	6.43	9.17	0.0	1.84	0.21	2019-04-03	1.28	2.44	0.78	7.13	2.71	2.15	10.71	2019-08-15	0.07	8.93	8.88	25.0	1.35	0.0	4.26	2.25	2.15	6.42	2019-02-01	0.07	7.66	0.51	3.88	8.36	100.0	2.81	2019-03-02	2.73	3.49	0.0	0.56	0.13	0.24	0.53	1.55	2019-08-02	3.73	3.38	0.21
pubchem_np	6.15	3.88	4.15	6.33	9.52	16.36	0.43	3.74	3.95	2.13	2.64	2019-04-03	3.69	11.87	2.56	2019-03-13	11.42	29.2	1.67	32.14	13.41	32.26	2.23	0.58	2019-09-05	2019-08-02	27.99	8.46	3.18	0.69	2019-08-10	3.24	6.86	11.52	11.48	100.0	2019-02-03	2019-05-03	12.21	4.84	1.78	0.47	0.47	1.14	2019-04-03	2019-03-04	11.18	8.75	0.63
respect	2.82	2.31	2.26	1.81	5.24	6.73	0.51	3.35	2.0	1.63	1.38	1.57	3.89	11.81	2.54	2019-08-02	5.71	16.79	0.19	7.14	5.98	20.97	1.75	0.06	3.54	1.54	4.55	4.51	1.59	0.12	4.16	1.15	2019-08-02	6.13	11.25	2019-08-04	100.0	1.44	2.42	0.0	1.59	0.16	0.24	0.57	1.71	2.59	3.73	4.37	0.25
sancdb	2.56	3.56	5.66	0.74	1.67	1.83	0.09	0.78	0.26	5.66	0.47	0.8	0.23	1.39	0.23	0.5	1.67	3.82	0.03	0.0	1.63	7.26	0.46	0.0	2.0	0.78	1.67	1.65	0.8	0.03	2.48	0.32	1.26	2019-02-05	1.97	0.54	0.19	100.0	1.88	0.4	0.12	0.13	2.13	0.26	0.67	0.66	1.77	2.39	0.23
specsnp	4.36	2.41	2.64	1.83	3.57	4.89	0.0	2019-05-01	1.21	0.45	0.74	1.54	0.51	2.79	0.48	1.46	3.97	7.63	0.14	2019-07-16	4.17	13.71	0.45	0.12	2.36	0.81	7.18	2019-12-03	0.75	0.04	2019-08-03	0.52	2019-12-03	4.28	2019-02-03	2.58	0.38	2.25	100.0	0.0	0.17	0.14	0.24	0.39	0.96	1.35	4.74	4.77	0.16
spektraris	0.0	0.0	0.0	0.04	0.0	0.0	0.0	0.04	0.05	0.01	0.3	0.0	0.01	0.0	0.01	0.11	0.08	0.19	0.0	0.0	0.0	0.0	0.07	0.0	0.0	0.0	0.24	0.19	0.16	0.0	0.29	0.1	0.0	0.19	0.0	0.34	0.0	0.16	0.0	100.0	0.0	0.03	0.0	0.26	0.48	0.06	0.76	0.0	0.02
streptomedb	2019-03-01	1.15	1.13	2019-02-02	2.86	2019-05-05	0.77	3.16	4.84	35.44	0.93	0.9	2.97	5.91	1.18	2.36	2.62	4.77	0.1	3.57	2.54	7.26	3.44	0.06	2.18	0.94	2019-02-12	2.29	2.91	6.65	2019-05-03	7.67	1.76	2.23	4.18	3.23	2.14	1.28	1.48	0.0	100.0	0.48	0.47	0.31	2019-03-01	1.22	1.33	1.99	0.89
supernatural2	45.64	37.95	59.25	64.56	62.38	53.36	46.59	55.67	2019-08-22	33.6	62.91	40.7	17.55	72.98	57.38	47.47	42.82	81.68	39.64	55.36	67.21	81.45	65.9	4.28	54.54	38.64	68.9	71.65	57.3	43.39	81.75	49.61	64.38	49.63	50.0	43.13	10.91	67.09	59.46	35.48	24.22	100.0	65.01	41.98	69.68	72.48	81.05	46.72	57.64
swmd	0.26	0.21	0.0	0.02	0.24	0.0	0.17	0.14	0.05	0.13	0.19	0.06	0.03	0.39	0.04	0.04	0.16	0.0	0.0	0.0	0.18	0.0	0.22	0.0	0.18	0.22	0.0	0.13	0.32	0.08	0.36	0.13	0.32	0.19	0.12	0.06	0.02	1.44	0.13	0.0	0.03	0.09	100.0	0.05	0.13	0.1	0.19	0.4	0.14
tcmdb_taiwan	26.41	20.65	27.17	2019-07-25	31.67	33.18	2019-09-08	22.73	2019-06-05	2019-07-07	33.61	18.95	5.87	57.16	17.13	16.31	32.2	80.73	0.82	60.71	46.56	79.84	2019-04-21	1.39	31.58	17.15	35.89	49.52	20.83	2.92	48.25	5.82	30.88	35.13	35.61	18.84	2019-03-07	23.92	30.2	60.48	2.82	7.64	6.86	100.0	63.25	40.08	54.58	31.81	9.51
tcmid	14.87	10.48	16.23	2019-11-14	19.52	19.42	2019-03-05	13.0	3.16	4.48	18.38	10.65	3.88	35.21	9.83	9.95	19.59	49.24	0.5	44.64	27.36	52.42	10.72	0.64	19.24	10.45	2019-07-17	28.99	2019-07-11	1.41	29.42	2019-12-03	18.28	19.33	22.51	2019-08-10	4.49	13.48	16.24	24.19	2019-01-02	2.73	3.78	2019-06-13	100.0	21.52	30.95	19.48	4.19
tipdb	16.92	12.58	16.98	12.61	19.52	16.51	6.98	11.49	1.63	4.36	2019-02-11	11.93	2.93	35.93	8.41	8.23	17.76	46.56	0.38	35.71	27.36	50.0	14.46	0.17	21.69	9.59	2019-07-17	24.92	2019-09-08	0.54	2019-05-26	2.78	2019-05-20	21.56	2019-07-28	9.89	2019-07-04	9.15	2019-07-15	2019-02-02	1.65	1.96	2.13	5.95	14.85	100.0	28.87	22.27	3.16
tppt	2019-09-05	3.88	1.89	2019-01-04	5.95	13.91	0.34	4.74	1.47	0.96	2.93	1.96	1.21	11.42	2.22	2019-09-02	10.71	23.85	0.29	2019-05-12	11.78	32.26	2019-03-02	0.06	2019-09-06	3.57	13.64	10.49	2.34	0.09	11.46	2019-01-01	2019-01-05	8.92	6.84	2019-02-05	1.24	4.49	2019-07-10	4.84	0.33	0.4	0.71	1.48	2019-09-03	5.28	100.0	7.36	0.61
uefs	2019-01-04	1.89	3.77	0.89	3.33	1.83	0.17	0.68	0.11	0.38	0.51	1.83	0.29	3.57	0.42	0.56	1.82	5.15	0.04	7.14	2.54	9.68	0.33	0.0	3.45	1.0	1.67	2.35	0.46	0.03	2019-12-02	0.28	2019-07-03	4.46	1.97	1.25	0.46	1.93	3.22	0.0	0.16	0.07	0.47	0.27	0.78	1.29	2.34	100.0	0.15
unpd	56.67	45.49	64.91	57.31	72.86	48.01	48.64	53.23	15.43	38.51	68.63	47.53	13.46	75.65	45.67	37.75	46.07	83.97	1.64	60.71	71.92	84.68	73.14	4.69	59.44	42.52	74.64	75.33	68.7	58.43	85.91	47.34	67.95	53.53	52.2	38.03	10.99	79.94	45.23	15.32	29.49	38.31	71.63	34.73	71.22	77.7	82.69	62.23	100.0
zinc_np	28.21	80.4	44.15	67.03	26.43	21.87	2019-07-07	2019-05-18	2019-09-05	9.43	27.87	20.33	2019-08-04	35.15	9.79	29.83	46.15	57.63	0.98	57.14	41.67	61.29	2019-01-19	1.33	27.86	2019-06-15	32.3	78.7	18.95	3.95	43.43	6.35	78.74	2019-03-30	25.75	2019-01-16	3.59	22.63	92.35	46.37	2.18	9.37	6.15	41.21	48.12	34.3	44.09	86.28	8.88
[truncated: 1 more columns]
